# Supplementary material for: BKTyper: Free Online Tool for Polyoma BK Virus VP1 and NCCR Typing
Source: Viruses. 2020 Jul 31;12(8):837. doi: 10.3390/v12080837 (PMC7472310; doi:10.3390/v12080837)
Supplement: Supplementary file 1 [file viruses-12-00837-s001.zip]

Archive with 4 entries (4 files):
- SI1.csv
- __MACOSX/._SI1.csv
- SI2.csv
- __MACOSX/._SI2.csv
