# Supplementary material for: BKTyper: Free Online Tool for Polyoma BK Virus VP1 and NCCR Typing
Source: Viruses. 2020 Jul 31;12(8):837. doi: 10.3390/v12080837 (PMC7472310; doi:10.3390/v12080837)
Supplement: Supplementary file 1 [file viruses-12-00837-s001.zip › SI1.csv]

Strand
AB211369.1
AB211370.1
AB211371.1
AB211372.1
AB211373.1
AB211374.1
AB211375.1
AB211376.1
AB211377.1
AB211378.1
AB211379.1
AB211380.1
AB211381.1
AB211382.1
AB211383.1
AB211384.1
AB211385.1
AB211386.1
AB211387.1
AB211388.1
AB211389.1
AB211390.1
AB211391.1
AB213487.1
AB217917.1
AB217918.1
AB217919.1
AB217920.1
AB217921.1
AB260028.1
AB260029.1
AB260030.1
AB260031.1
AB260032.1
AB260033.1
AB260034.1
AB263912.1
AB263913.1
AB263914.1
AB263915.1
AB263916.1
AB263917.1
AB263918.1
AB263919.1
AB263920.1
AB263921.1
AB263922.1
AB263923.1
AB263924.1
AB263925.1
AB263926.1
AB263927.1
AB263928.1
AB263929.1
AB263930.1
AB263931.1
AB263932.1
AB263933.1
AB263934.1
AB263935.1
AB263936.1
AB263937.1
AB263938.1
AB269822.1
AB269823.1
AB269824.1
AB269825.1
AB269826.1
AB269827.1
AB269828.1
AB269829.1
AB269830.1
AB269831.1
AB269832.1
AB269833.1
AB269834.1
AB269835.1
AB269836.1
AB269837.1
AB269838.1
AB269839.1
AB269840.1
AB269841.1
AB269842.1
AB269843.1
AB269844.1
AB269845.1
AB269846.1
AB269847.1
AB269848.1
AB269849.1
AB269850.1
AB269851.1
AB269852.1
AB269853.1
AB269854.1
AB269855.1
AB269856.1
AB269857.1
AB269858.1
AB269859.1
AB269860.1
AB269861.1
AB269862.1
AB269863.1
AB269864.1
AB269865.1
AB269866.1
AB269867.1
AB269868.1
AB269869.1
AB298940.1
AB298941.1
AB298942.1
AB298943.1
AB298944.1
AB298945.1
AB298946.1
AB298947.1
AB301086.1
AB301087.1
AB301088.1
AB301089.1
AB301090.1
AB301091.1
AB301092.1
AB301093.1
AB301094.1
AB301095.1
AB301096.1
AB301097.1
AB301098.1
AB301099.1
AB301100.1
AB301101.1
AB301102.1
AB301103.1
AB365130.1
AB365131.1
AB365132.1
AB365133.1
AB365134.1
AB365135.1
AB365136.1
AB365137.1
AB365138.1
AB365139.1
AB365140.1
AB365141.1
AB365142.1
AB365143.1
AB365144.1
AB365145.1
AB365146.1
AB365147.1
AB365148.1
AB365149.1
AB365150.1
AB365151.1
AB365152.1
AB365153.1
AB365154.1
AB365155.1
AB365156.1
AB365157.1
AB365158.1
AB365159.1
AB365160.1
AB365161.1
AB365162.1
AB365163.1
AB365164.1
AB365165.1
AB365166.1
AB365167.1
AB365168.1
AB365169.1
AB365170.1
AB365171.1
AB365172.1
AB365173.1
AB365174.1
AB365175.1
AB365176.1
AB365177.1
AB365178.1
AB369087.1
AB369088.1
AB369089.1
AB369090.1
AB369091.1
AB369092.1
AB369093.1
AB369094.1
AB369095.1
AB369096.1
AB369097.1
AB369098.1
AB369099.1
AB369100.1
AB369101.1
AB464953.1
AB464954.1
AB464955.1
AB464956.1
AB464957.1
AB464958.1
AB464959.1
AB464960.1
AB464961.1
AB464962.1
AB464963.1
AB485694.1
AB485695.1
AB485696.1
AB485697.1
AB485698.1
AB485699.1
AB485700.1
AB485701.1
AB485702.1
AB485703.1
AB485704.1
AB485705.1
AB485706.1
AB485707.1
AB485708.1
AB485709.1
AB485710.1
AB485711.1
AB485712.1
AY628224.1
AY628225.1
AY628226.1
AY628227.1
AY628228.1
AY628229.1
AY628230.1
AY628231.1
AY628232.1
AY628233.1
AY628234.1
AY628235.1
AY628236.1
AY628237.1
AY628238.1
DQ305492.1
EF376992.1
FR720308.1
FR720309.1
FR720310.1
FR720311.1
FR720312.1
FR720313.1
FR720314.1
FR720315.1
FR720316.1
FR720317.1
FR720318.1
FR720319.1
FR720320.1
FR720321.1
FR720322.1
FR720323.1
JF894228.1
JN192431.1
JN192432.1
JN192433.1
JN192434.1
JN192435.1
JN192436.1
JN192437.1
JN192438.1
JN192439.1
JN192440.1
JN192441.1
JQ713822.1
KF055891.1
KF055892.1
KF055893.1
KP412983.1
KP984526.1
KY114802.1
KY114803.1
KY132094.1
KY487998.1
LC029411.1
LC029412.1
LC029413.1
LC029414.1
LC309239.1
LC309240.1
M23122.1
MF358970.1
MF627830.1
MF627831.1
MN135851.1
V01109.1
DQ989794.1
DQ989795.1
DQ989796.1
DQ989797.1
DQ989798.1
DQ989799.1
DQ989800.1
DQ989801.1
DQ989802.1
DQ989803.1
DQ989804.1
DQ989805.1
DQ989806.1
DQ989807.1
DQ989808.1
DQ989809.1
DQ989810.1
DQ989811.1
DQ989812.1
DQ989813.1
