# Supplementary material for: BKTyper: Free Online Tool for Polyoma BK Virus VP1 and NCCR Typing
Source: Viruses. 2020 Jul 31;12(8):837. doi: 10.3390/v12080837 (PMC7472310; doi:10.3390/v12080837)
Supplement: Supplementary file 1 [file viruses-12-00837-s001.zip › SI2.csv]

Percentage	n	NCCR	VP1
24,53	78	OPQRS	Ic
16,04	51	OPQRS	Ib-2
12,26	39	OPQRS	Ib-1
9,12	29	OPQRS	IVc-2
5,35	17	OPQRS	IVc-1
5,35	17	OPQRS	IVb-1,2
4,09	13	NA	Ib-2
3,14	10	OPQRS	Ia
2,52	8	OPQRS	III
2,52	8	OPPQRS	Ic
2,20	7	OPQRS	IVa-2
1,57	5	OPQRS	IVa-1
1,57	5	OPQRS	II
1,26	4	OPQROPQRS	Ic
1,26	4	OPQPQS	Ia
1,26	4	OPOPQRS	Ic
1,26	4	NA	Ia
0,94	3	NA	Ib-1
0,63	2	OPPQRS	Ib-1
0,63	2	OPPPS	Ia
0,31	1	OPS	Ia
0,31	1	OPQSPQS	Ia
0,31	1	OPQRSRS	IVb-1,2
0,31	1	OPQQRS	Ib-1
0,31	1	OPQPQPQS	Ia
0,31	1	OPQOPQRS	Ic
0,31	1	OPPQR	IVb-1,2
0,31	1	OOPQRS	IVb-1,2
